# Supplementary material for: Synthesis and Anti-Cancer Activity of the Novel Selective Glucocorticoid Receptor Agonists of the Phenylethanolamine Series
Source: Int J Mol Sci. 2024 Aug 15;25(16):8904. doi: 10.3390/ijms25168904 (PMC11354514; doi:10.3390/ijms25168904)
Supplement: Supplementary file 1 [file ijms-25-08904-s001.zip]

Archive with 15 entries (15 files):
- Zhidkova et al Supplementary Figure 1 Revised.pdf
- Zhidkova et al Supplementary Figure 10 Revised.pdf
- Zhidkova et al Supplementary Figure 11 Revised.pdf
- Zhidkova et al Supplementary Figure 12 Revised.pdf
- Zhidkova et al Supplementary Figure 2 Revised.pdf
- Zhidkova et al Supplementary Figure 3 Revised.pdf
- Zhidkova et al Supplementary Figure 4 Revised.pdf
- Zhidkova et al Supplementary Figure 5 Revised.pdf
- Zhidkova et al Supplementary Figure 6 Revised.pdf
- Zhidkova et al Supplementary Figure 7 Revised.pdf
- Zhidkova et al Supplementary Figure 8 Revised.pdf
- Zhidkova et al Supplementary Figure 9 Revised.pdf
- Zhidkova et al Supplementary Table 1 Revised.pdf
- Zhidkova et al Supplementary Table 2 Revised.pdf
- Zhidkova et al Supplementary Table 3 Revised.pdf
